# Supplementary material for: Geography, seasonality, and host‐associated population structure influence the fecal microbiome of a genetically depauparate Arctic mammal
Source: Ecol Evol. 2019 Nov 12;9(23):13202–17. doi: 10.1002/ece3.5768 (PMC6912892; doi:10.1002/ece3.5768)
Supplement: Supplementary file 3 [file ECE3-9-13202-s003.xlsx]

## Sheet: Suppl Table1
UCID	Sample ID	Geographic Area	Latitude	Longitude	Date Collected	Season Collected	Population origin
101	GP10D	Kitikmeot Region, Nunavut	68.5465	-107.107	8/1/2007	Summer	Mainland
101	GP13D	Kitikmeot Region, Nunavut	68.5465	-107.107	8/1/2007	Summer	Mainland
101	GP13E	Kitikmeot Region, Nunavut	68.5465	-107.107	8/1/2007	Summer	Mainland
101	GP18E	Kitikmeot Region, Nunavut	68.5465	-107.107	8/1/2007	Summer	Mainland
101	GP3F	Kitikmeot Region, Nunavut	68.5465	-107.107	8/1/2007	Summer	Mainland
101	GP5A	Kitikmeot Region, Nunavut	68.5465	-107.107	8/1/2007	Summer	Mainland
101	GP6C	Kitikmeot Region, Nunavut	68.5465	-107.107	8/1/2007	Summer	Mainland
101	GP6E	Kitikmeot Region, Nunavut	68.5465	-107.107	8/1/2007	Summer	Mainland
101	GP13C	Kitikmeot Region, Nunavut	68.5465	-107.107	8/1/2007	Summer	Mainland
101	GP19C	Kitikmeot Region, Nunavut	68.5465	-107.107	8/1/2007	Summer	Mainland
101	GP23C	Kitikmeot Region, Nunavut	68.5465	-107.107	8/1/2007	Summer	Mainland
101	GP25E	Kitikmeot Region, Nunavut	68.5465	-107.107	8/1/2007	Summer	Mainland
101	GP27C	Kitikmeot Region, Nunavut	68.5465	-107.107	8/1/2007	Summer	Mainland
102	32007	Cambridge Bay, Victoria Island, Nunavut	69.1121	-104.992	3/1/2009	Winter	Victoria Island
102	32038	Cambridge Bay, Victoria Island, Nunavut	69.1121	-104.992	3/1/2009	Winter	Victoria Island
102	32039	Cambridge Bay, Victoria Island, Nunavut	69.1121	-104.992	3/1/2009	Winter	Victoria Island
102	32042	Cambridge Bay, Victoria Island, Nunavut	69.1121	-104.992	3/1/2009	Winter	Victoria Island
102	32043	Cambridge Bay, Victoria Island, Nunavut	69.1121	-104.992	3/1/2009	Winter	Victoria Island
102	32080	Cambridge Bay, Victoria Island, Nunavut	69.1121	-104.992	3/1/2009	Winter	Victoria Island
102	32302	Cambridge Bay, Victoria Island, Nunavut	69.1121	-104.992	3/1/2009	Winter	Victoria Island
272	A7	Central Victoria Island, Nunavut	69.849	-107.865	5/1/2013	Spring	Victoria Island
272	A11	Central Victoria Island, Nunavut	69.8852	-107.804	5/1/2013	Spring	Victoria Island
272	A17	Central Victoria Island, Nunavut	69.8846	-107.521	5/1/2013	Spring	Victoria Island
272	A19	Central Victoria Island, Nunavut	69.8846	-107.521	5/1/2013	Spring	Victoria Island
272	A44	Central Victoria Island, Nunavut	69.8712	-108.709	5/1/2013	Spring	Victoria Island
272	A47	Central Victoria Island, Nunavut	69.8256	-107.48	5/1/2013	Spring	Victoria Island
272	A48	Central Victoria Island, Nunavut	69.8256	-107.48	5/1/2013	Spring	Victoria Island
272	A51	Central Victoria Island, Nunavut	70.0729	-108.113	5/1/2013	Spring	Victoria Island
272	A73	Central Victoria Island, Nunavut	70.0404	-109.083	5/1/2013	Spring	Victoria Island
272	A80	Central Victoria Island, Nunavut	70.0404	-109.083	5/1/2013	Spring	Victoria Island
272	A135	Central Victoria Island, Nunavut	70.1186	-104.067	5/1/2013	Spring	Victoria Island
272	A137	Central Victoria Island, Nunavut	70.1186	-104.067	5/1/2013	Spring	Victoria Island
276	L4-Mx2	Cambridge Bay, Victoria Island, Nunavut	69.1289	-104.993	8/1/2013	Summer	Victoria Island
276	L4-Mx4	Cambridge Bay, Victoria Island, Nunavut	69.1289	-104.993	8/1/2013	Summer	Victoria Island
276	L4-Mx5	Cambridge Bay, Victoria Island, Nunavut	69.1289	-104.993	8/1/2013	Summer	Victoria Island
276	L4-Mx7	Cambridge Bay, Victoria Island, Nunavut	69.1289	-104.993	8/1/2013	Summer	Victoria Island
276	L4-Mx9	Cambridge Bay, Victoria Island, Nunavut	69.1289	-104.993	8/1/2013	Summer	Victoria Island
276	L4-Mx10	Cambridge Bay, Victoria Island, Nunavut	69.1289	-104.993	8/1/2013	Summer	Victoria Island
276	L4-Mx11	Cambridge Bay, Victoria Island, Nunavut	69.1289	-104.993	8/1/2013	Summer	Victoria Island
276	L4-Mx13	Cambridge Bay, Victoria Island, Nunavut	69.1289	-104.993	8/1/2013	Summer	Victoria Island
308	13130	Northern Victoria Island, Nunavut	71.4563	-107.57	3/1/2014	Winter	Victoria Island
308	13134	Northern Victoria Island, Nunavut	71.4563	-107.57	3/1/2014	Winter	Victoria Island
308	13137	Northern Victoria Island, Nunavut	71.4563	-107.57	3/1/2014	Winter	Victoria Island
308	13143	Northern Victoria Island, Nunavut	71.4563	-107.57	3/1/2014	Winter	Victoria Island
308	13147	Northern Victoria Island, Nunavut	71.4563	-107.57	3/1/2014	Winter	Victoria Island
308	13149	Northern Victoria Island, Nunavut	71.4563	-107.57	3/1/2014	Winter	Victoria Island
308	14005	Northern Victoria Island, Nunavut	71.4563	-107.57	3/1/2014	Winter	Victoria Island
308	14013	Northern Victoria Island, Nunavut	71.5685	-106.353	3/1/2014	Winter	Victoria Island
308	14015	Northern Victoria Island, Nunavut	71.5685	-106.353	3/1/2014	Winter	Victoria Island
308	14029	Northern Victoria Island, Nunavut	71.4531	-106.373	3/1/2014	Winter	Victoria Island
308	14042	Northern Victoria Island, Nunavut	71.5997	-108.222	3/1/2014	Winter	Victoria Island
352	2	Ulukhaktok, Victoria Island, Northwest Territories	70.6667	-117.55	5/1/2015	Spring	Victoria Island
352	10	Ulukhaktok, Victoria Island, Northwest Territories	70.7926	-117.567	5/1/2015	Spring	Victoria Island
352	22	Ulukhaktok, Victoria Island, Northwest Territories	70.7926	-117.567	5/1/2015	Spring	Victoria Island
352	28	Ulukhaktok, Victoria Island, Northwest Territories	70.6252	-116.898	5/1/2015	Spring	Victoria Island
352	33	Ulukhaktok, Victoria Island, Northwest Territories	70.7316	-117.634	5/1/2015	Spring	Victoria Island
352	46	Ulukhaktok, Victoria Island, Northwest Territories	70.7316	-117.634	5/1/2015	Spring	Victoria Island
352	50	Ulukhaktok, Victoria Island, Northwest Territories	71.5677	-119.162	5/1/2015	Spring	Victoria Island
406	1A	Norman Wells, Northwest Territories	65.3195	-126.401	4/1/2016	Spring	Mainland
406	1B	Norman Wells, Northwest Territories	65.3195	-126.401	4/1/2016	Spring	Mainland
406	2C	Norman Wells, Northwest Territories	65.2613	-126.312	4/1/2016	Spring	Mainland
406	2E	Norman Wells, Northwest Territories	65.2613	-126.312	4/1/2016	Spring	Mainland
406	2H	Norman Wells, Northwest Territories	65.2613	-126.312	4/1/2016	Spring	Mainland
406	3A	Norman Wells, Northwest Territories	65.2529	-126.231	4/1/2016	Spring	Mainland
406	3B	Norman Wells, Northwest Territories	65.2529	-126.231	4/1/2016	Spring	Mainland
406	3D	Norman Wells, Northwest Territories	65.2529	-126.231	4/1/2016	Spring	Mainland
406	3F	Norman Wells, Northwest Territories	65.2529	-126.231	4/1/2016	Spring	Mainland
406	3H	Norman Wells, Northwest Territories	65.2529	-126.231	4/1/2016	Spring	Mainland
406	3I	Norman Wells, Northwest Territories	65.2529	-126.231	4/1/2016	Spring	Mainland
406	3J	Norman Wells, Northwest Territories	65.2529	-126.231	4/1/2016	Spring	Mainland
406	3K	Norman Wells, Northwest Territories	65.2529	-126.231	4/1/2016	Spring	Mainland
406	3R	Norman Wells, Northwest Territories	65.2529	-126.231	4/1/2016	Spring	Mainland
406	3Z	Norman Wells, Northwest Territories	65.2529	-126.231	4/1/2016	Spring	Mainland
406	4C	Norman Wells, Northwest Territories	65.5733	-126.96	4/1/2016	Spring	Mainland
406	4E	Norman Wells, Northwest Territories	65.5733	-126.96	4/1/2016	Spring	Mainland
406	4I	Norman Wells, Northwest Territories	65.5733	-126.96	4/1/2016	Spring	Mainland
406	4J	Norman Wells, Northwest Territories	65.5733	-126.96	4/1/2016	Spring	Mainland
406	4K	Norman Wells, Northwest Territories	65.5733	-126.96	4/1/2016	Spring	Mainland

## Sheet: Suppl Table2
	Run 1			Run 2			Merged Run
Sample ID	Total # of Raw Sequences	Total # of Sequences Post-QC [Mothur]	Total # of Sequences Post-QC [QIIME2]	Total # of Raw Sequences	Total # of Sequences Post-QC [Mothur]	Total # of Sequences Post-QC [QIIME2]	Total # of Sequences Post-QC [QIIME2]
101s10D	58650	32863	20754	44709	30683	21084	41822
101s13C	76834	42301	28441	57783	39119	27245	55677
101s13D	61494	32342	19481	47124	30532	19584	39059
101s13E	73970	39654	25966	60808	40195	27018	52520
101s18E	75612	43395	26052	49395	34989	22872	48603
101s19C	84440	48439	34907	57085	39579	28384	63288
101s23C	72547	39887	30634	51159	34076	27082	57710
101s25E	99764	60005	41508	74710	54177	39404	80912
101s27C	67717	26004	12713	54744	29474	17106	29819
101s3F	65371	36620	26414	52508	35995	27505	53896
101s5A	66246	36051	24751	55138	36978	26638	51284
101s6C	65038	37158	25832	51238	35487	25634	51461
101s6E	63315	36663	24220	45705	32066	22893	46827
102s032007	82118	46362	29594	64642	44372	31073	60618
102s032038	97520	56345	32794	65597	45869	28953	61638
102s032039	66852	39890	21905	47433	34405	21387	43286
102s032042	75561	44865	24305	51907	37641	22431	46672
102s032043	70344	39327	19997	48454	33446	19529	39499
102s032080	93809	53241	29564	60487	41975	26501	56046
102s032302	103055	56720	37320	67856	45992	31385	68656
272sA11	73367	38943	33734	57456	36890	32692	66107
272sA135	62780	35589	28734	44718	30775	26170	54767
272sA137	79657	45535	37620	53825	37213	33152	70564
272sA17	66191	37432	30614	46928	32407	27167	57533
272sA19	72404	40864	33406	47715	32636	28046	61207
272sA44	62145	34178	27652	44658	29929	25293	52813
272sA47	97856	51254	47350	65697	41805	37890	85108
272sA48	70109	40399	34026	49941	34640	30321	64238
272sA51	98395	57996	49027	78948	56399	48775	97368
272sA7	73392	39636	34716	52738	34199	30816	65415
272sA73	58489	33112	27635	46665	31706	27815	55384
272sA80	62832	36614	30746	52917	37217	32605	63294
276sL4Mx10	86445	50122	44277	63337	44664	40348	84620
276sL4Mx11	52810	28440	25721	39474	25932	24092	49806
276sL4Mx13	122815	61904	51750	97019	62360	55336	107076
276sL4Mx2	62999	36563	31727	48568	33709	29809	61532
276sL4Mx4	61952	34817	31539	50998	34754	32019	63529
276sL4Mx5	64814	37568	31951	48858	34424	30262	62213
276sL4Mx7	64932	35622	30180	48385	32291	29112	59252
276sL4Mx9	45702	25130	20278	32564	21729	18045	38232
308s13130	89024	53602	38685	67269	49336	37329	75949
308s13134	74646	44583	33478	57768	42601	32439	65892
308s13137	86642	52761	37051	58480	43374	31623	68607
308s13143	94233	58217	42016	72422	54415	41104	83044
308s13147	83822	50977	35392	57562	42817	30749	66073
308s13149	102214	61728	43868	66818	49745	36776	80597
308s14005	63567	37599	24774	41272	29568	19954	44656
308s14013	103634	63117	44773	68876	51056	36679	81402
308s14015	70621	42373	28517	49570	36175	25146	53630
308s14029	32316	18686	11780	25027	17933	12136	23916
308s14042	88945	54590	39640	61902	45863	34403	73928
352s10	60343	36020	21997	40894	29653	18823	40401
352s2	73100	42046	24315	49456	34284	21152	45358
352s22	74661	44781	27621	51693	37281	24456	51613
352s28	69070	39801	23098	51320	35575	22324	45316
352s33	130851	81912	54110	88251	65713	45459	99511
352s46	118409	71146	46612	82813	59690	41767	88352
352s50	95266	56923	35126	66037	47434	31489	66544
406s1A	74355	44029	36405	54707	39236	32819	69137
406s1B	76451	45039	37368	58662	42305	33473	70747
406s2C	78902	45000	32091	53275	37509	27413	59504
406s2E	94247	51743	45542	60051	40050	32795	75134
406s2H	79920	39234	33010	51948	31122	26339	59248
406s3A	77037	44665	37628	53397	38426	32285	69864
406s3B	73389	42832	36181	53374	37750	32398	68571
406s3D	79144	39893	34206	63253	40292	34460	68661
406s3F	77555	44718	38750	51691	35669	31247	69979
406s3H	57753	35716	28028	41335	30593	24162	52073
406s3I	66350	37326	30493	47084	32136	26530	56988
406s3J	80997	46638	37440	51105	35501	29061	66430
406s3K	80824	43924	34432	53722	35364	28949	63339
406s3R	67387	33599	29068	49564	30560	26500	55467
406s3Z	56258	30635	24716	39645	26300	21592	46278
406s4C	58817	34347	27863	44259	31988	25997	53779
406s4E	62804	36731	30778	50693	36439	30561	61204
406s4I	59850	34472	28613	50410	35557	30221	58818
406s4J	70940	40316	33613	57018	39337	33691	67295
406s4K	56466	32598	25909	43552	31034	25549	51453
Neg0N	3581	1898	863	2274	1463	590	1453
Neg1N	642	-	-	376	83	-	-
Neg2N	6024	3129	1373	4620	3034	1722	3095
Neg3N	596	-	-	385	71	-	-

## Sheet: Suppl Table3
	Observed # Distinct ASVs	Chao1	Shannon	Good's Coverage
101s10D	704	704	8.56136	1
101s13C	722	725	8.48498	0.999872
101s13D	593	593	8.30589	0.999974
101s13E	718	718	8.46585	0.999898
101s18E	702	702	8.5161	0.999923
101s19C	785	785	8.59797	0.999949
101s23C	755	755.5	8.40094	0.999898
101s25E	823	823	8.65183	0.999642
101s27C	420	420	7.823	NA
101s3F	721	721	8.46215	0.999898
101s5A	851	851	8.75628	0.999949
101s6C	694	694	8.35261	0.999872
101s6E	613	613	8.06823	1
102s032007	818	820	8.71942	0.999667
102s032038	943	943	8.98732	0.999718
102s032039	728	728	8.60563	1
102s032042	727	727.5	8.7014	0.999974
102s032043	640	640	8.3574	1
102s032080	821	821	8.73591	0.999974
102s032302	790	790	8.63258	0.999872
272sA11	999	999.111	8.89321	0.999565
272sA135	845	847.5	8.74557	0.999795
272sA137	1005	1005.75	8.93082	0.999667
272sA17	925	925.2	8.88576	0.999846
272sA19	920	920	8.88696	0.999821
272sA44	840	840	8.78557	0.999846
272sA47	1028	1028.75	9.05127	0.999539
272sA48	906	908	8.81956	0.999642
272sA51	1219	1219.75	9.10844	0.999283
272sA7	902	902	8.46446	0.999667
272sA73	865	865	8.74696	0.999923
272sA80	910	910.25	8.79406	0.999795
276sL4Mx10	799	799	8.52629	0.999744
276sL4Mx11	537	537	7.80387	0.999949
276sL4Mx13	1044	1047.33	8.98306	0.999334
276sL4Mx2	755	755.333	8.42023	0.99977
276sL4Mx4	720	720	8.32744	0.999974
276sL4Mx5	744	749	8.52406	0.999923
276sL4Mx7	724	724	8.29007	0.999923
276sL4Mx9	631	631	8.3548	NA
308s13130	948	948	8.64545	0.999642
308s13137	836	836	8.15112	0.999795
308s13143	868	868	7.68926	0.999642
308s13147	771	771.333	8.01616	0.999846
308s13149	947	947	8.59256	0.999718
308s14005	696	696	8.38598	0.999949
308s14013	1016	1016	9.13335	0.99977
308s14015	779	779	8.51278	0.999974
308s14029	479	479	8.12335	NA
308s14042	945	945	8.63212	0.999642
352s10	657	657	8.55679	1
352s2	790	790	8.78067	0.999949
352s22	755	755	8.65752	0.999974
352s28	787	787	8.59573	0.999974
352s33	1046	1046	9.00767	0.999386
352s46	1019	1019	8.97061	0.99959
352s50	778	778	8.52002	0.999846
406s1A	624	624	7.98605	0.999795
406s1B	582	582	7.71208	0.99977
406s2E	701	701.2	8.14631	0.999821
406s2H	606	606	8.15575	0.999923
406s3A	546	546	7.84449	0.999846
406s3B	579	579	7.79261	0.999821
406s3D	368	368	6.83193	0.999923
406s3F	580	580.75	7.82519	0.999693
406s3H	638	638	7.99498	0.99977
406s3I	501	501.5	7.66682	0.999872
406s3J	677	677.333	8.21235	0.999821
406s3K	674	674.2	8.21	0.99977
406s3R	498	498	7.80637	0.999898
406s3Z	523	523	7.82054	0.999974
406s4C	481	481.25	7.28229	0.999872
406s4E	481	481	7.10455	0.999898
406s4I	549	549.75	7.69368	0.999821
406s4J	477	478	7.43162	0.999821
406s4K	451	451	7.37467	0.999949
Neg0N	76	76	5.60908	NA
Neg2N	119	119	6.36524	NA
